# Supplementary material for: Hiss and snort call types of wild-living giraffes Giraffa camelopardalis: acoustic structure and context
Source: BMC Res Notes. 2018 Jan 9;11:12. doi: 10.1186/s13104-017-3103-x (PMC5761111; doi:10.1186/s13104-017-3103-x)
Supplement: Supplementary file 2 — Additional file 2: Table S1. Table with acoustic measurements of giraffe hisses and snorts for describing the acoustic features of these two call types. [file 13104_2017_3103_MOESM2_ESM.xls]

## Sheet: Data_stat_new
Place	Date	Session	Sex/Ind	Age	Call type	Call type N	duration(s)	fpeak(Hz)	q25(Hz)	q50(Hz)	q75(Hz)	f_pulsat(Hz)	Comment
Namibia	2016-02-01	1	unknown	adult	hiss	1	0.238	1870	840	1680	2220
Namibia	2016-02-01	1	unknown	adult	hiss	1	0.824	320	670	1540	3090
Namibia	2016-02-01	1	unknown	adult	hiss	1	0.691	630	600	1070	2340
Namibia	2016-02-01	1	unknown	adult	hiss	1	0.525	300	670	1660	3230
Namibia	2016-02-01	1	unknown	adult	hiss	1	0.501	300	350	1120	3140
Namibia	2016-02-01	1	unknown	adult	hiss	1	0.939	300	650	1590	2360
Namibia	2016-02-01	1	unknown	adult	hiss	1	0.605	530	580	1610	2570
Namibia	2016-02-01	1	unknown	adult	hiss	1	0.634	140	440	1280	2320
Namibia	2016-02-01	1	unknown	adult	hiss	1	0.739	530	560	1450	2290
Namibia	2016-02-01	1	unknown	adult	hiss	1	0.525	420	440	1140	2640
Namibia	2016-02-01	1	unknown	adult	snort	2	0.232	140	1500	2220	4190	29.9401
Namibia	2016-02-01	1	unknown	adult	hiss	1	0.984	280	350	770	2430
Namibia	2016-02-01	1	unknown	adult	hiss	1	0.544	320	700	1750	3420
Namibia	2016-02-01	1	unknown	adult	hiss	1	0.824	1780	1070	1820	2850
Namibia	2016-02-01	1	unknown	adult	hiss	1	1.029	490	600	1750	2460
Namibia	2016-02-01	1	unknown	adult	hiss	1	1.038	180	930	2060	4070
Namibia	2016-02-01	1	unknown	adult	hiss	1	0.728	1210	1000	1820	3580
Namibia	2016-02-01	1	unknown	adult	hiss	1	0.75	230	820	1590	3000
Namibia	2016-02-01	1	unknown	adult	hiss	1	0.813	1120	1000	1890	3300
Namibia	2016-02-01	1	unknown	adult	hiss	1	1.029	1050	980	1730	2900
Namibia	2016-02-01	1	unknown	adult	hiss	1	0.944	2320	1120	2220	4420
Namibia	2016-02-02	2	unknown	adult	hiss	1	0.458	250	390	890	2500
Kenya	2016-03-28	3	unknown	adult	snort	2	0.384	90	440	1030	1800	32.2581
Kenya	2016-03-28	3	unknown	adult	snort	2	0.549	90	530	1190	2030	32.8064
Kenya	2016-03-28	3	unknown	adult	snort	2	0.296					25.2525	very soft, with a strong background noise and calls of cicades, the call spectrum is not measurable
Kenya	2016-11-26	4	male #1	adult	snort	2	0.133	110	1850	3960	6980	26.7857
Kenya	2016-11-26	4	male #1	adult	snort	2	0.317	140	1590	3420	6070	24
Kenya	2016-11-26	4	male #2	adult	snort	2	0.296	90	320	1350	2500	21.3675
Kenya	2016-11-26	4	male #2	adult	snort	2	0.325	70	1170	2060	3980	20.6186
Kenya	2016-11-26	4	female #3	adult	snort	2	0.256	140	1100	1990	3390	18.2648
Kenya	2016-11-26	4	female #3	adult	snort	2	0.373	90	1070	2320	4420	20.8333
Kenya	2016-11-26	4	female #3	adult	snort	2	0.312	110	1330	2360	4520	20.4082
Kenya	2016-11-26	4	male #2	adult	snort	2	0.133	1240	1380	2500	4730	22.7273
Kenya	2016-11-26	4	female #3	adult	snort	2	0.238					23.6967	very soft, with a strong background noise and calls of cicades, the call spectrum is not measurable
Kenya	2016-11-26	4	female #3	adult	snort	2	0.184	650	820	1850	3750	20.8333
Kenya	2016-11-26	4	female #3	adult	snort	2	0.371	140	1000	2130	4780	20.8333
Kenya	2016-11-26	4	female #3	adult	snort	2	0.213	90	140	510	2620	26.8456
Kenya	2016-11-26	4	female #3	adult	snort	2	0.185	90	980	2200	4640	20.4082
Kenya	2016-11-26	4	female #3	adult	snort	2	0.274	140	890	2250	4260	22.1239
Kenya	2016-11-26	4	female #4	adult	snort	2	0.245	90	1450	3560	7310	24.0964
Kenya	2016-11-26	4	female #4	adult	snort	2	0.296	90	1400	3180	6980	19.3548
Kenya	2016-12-16	5	male #5	subadult	hiss	1	0.538	600	790	1730	3510
Baotic_et_al_2015					snort	2	0.212	90	1050	1680	3090	26.5487
